# Supplementary material for: Pathogenic variants in SLF2 and SMC5 cause segmented chromosomes and mosaic variegated hyperploidy
Source: Nat Commun. 2022 Nov 4;13:6664. doi: 10.1038/s41467-022-34349-8 (PMC9636423; doi:10.1038/s41467-022-34349-8)
Supplement: Supplementary file 4 — Supplementary Data 1 [file 41467_2022_34349_MOESM4_ESM.xlsx]

## Sheet: Supplementary Data 1
Supplementary Data 1: Clinical phenotype data of individuals with SLF2 and SMC5 mutations
			Birth				Current Exam
Patient	Gene		Gestation (weeks + days)	Wgt/g (SD)	OFC/cm (SD)	Lgth/cm (SD)	Age at exam	Wgt/kg (SD)	OFC/cm (SD)	Hgt/cm (SD)	Central nervous system	Haematology and Immunology	Skeletal abnormalities	Skin abnormalities	Abnormalities of organs	Facial abnormalities	Consanguinity	Other	Deceased
P1	SLF2		40+3	2280g (-2.78)	ND	ND	8 y 10 m	22kg (-1.65)	47cm (-5.12)	116.5 cm (-2.68)	Developmental delay. Learning difficulties. Previous speech problems and severe glue ear, has improved. However, speech lacks the complexity expected for age. Mild neonatal hypotonia. Autistic features. Age of walking; 15 months. Age of talking; 15 months.	Recurrent infections. Low IgA, normal IgE. Normal alpha foetoprotein. Combined immunodeficiency with impaired T cell proliferative response to CD3 and immune dysregulated T cell spectratype. No B or NK cell abnormalities	High palate.	Café au lait spots, dry skin, eczema, irregular hyperpigmentation, perioral .	None	Irregular teeth. Feeding difficulties. Narrow, long face, down slanting palpebral fissures.
P2	SLF2		38	2230g (-2.09)	31cm (-2.33)	45cm (-2.2)	19 y 4 m	45.2kg (-3.59)	49cm (-4.82)	154cm (-3.34)	Mild developmental delay. Learning difficulties. Attention disorder. Age of walking; 14 months. Age of talking; 2 years.	2796 kU/l (0-110) IgE.	None.	Café au lait spots, eczema.	None	Small teeth. Feeding difficulties. Large nose, small ears.		Normal alpha foetoprotein.
P3	SLF2		40	1380g (-4.91)	27cm (-6.44)	40cm (-5.53)	10 y 11 m	13.2kg (-9.55)	35 cm (-11.88) at 6.5 y	104.5cm (-5.82)	Moderate to severe developmental delay. Learning difficulties. Speech at the level of approximately 2 years. Age of walking; 13 months. Age of talking; 14 months.	Recurrent infections. Thrombopenia (91), leukopenia (3.9) and anemia (6.5)	Metaphyseal dysplasia.	Café au lait spots.	Ocular abnormalities; hypermetropia (+10/+9). Liver problems.	Feeding difficulties in early life. Lots of dental caries.	Paternal grandfather and maternal grandmother are full cousins.	Multiple cysts/bronchiectasis in left and right side of the lung. Progressive pulmonary dysfunction with dyspnoe. Required oxygen. Alpha1-anti-trypsin deficiency SZ genotype.	Deceased age 12y 2m
P4-1	SLF2		33	1270g (-1.86)	26.5cm (-2.53)	36cm (-2.92)	7 y 0 m	9.0kg (-10.48)	43.3 cm (-6.57)	83.8 cm (-7.29)	Mild developmental delay. Learning difficulties. Short-attention/hyper-active. Age of walking; 11 months. Age of talking; 17 months.	Anaemia during neonatal period. No anaemia currently.	None.	None.	None	Calcification abnormality of teeth. Narrow, long face. Basilar invagination.		Secondary hypothyroidism.
P4-2	SLF2		37+2	1412g (-3.85)	27cm (-4.75)	37cm (-6.03)	1 y 3 m	4.475kg (-8.16)	36.9 cm (-8.74)	55.5 cm (-8.24)	Mild developmental delay. Cruising at 15 months. Not yet speaking at 17 months.	Sideroblastic anaemia by BMA diagnosed at the age of 6months. Died with interstitial pneumonia triggered by infection at the age of 1y 3m. Normal alpha foetoprotein.	None.	None.	Cardiac abnormalities; atrial septal defect.	ND		Secondary hypothyroidism.	Deceased age 1y 3m
P5	SLF2		35+6	845g (-5.07)	25cm (-5.63)	34cm (-7.16)	0 y 2 m	1.88kg (-3.00) at 217 days (-12.15)	ND	ND	Moderate developmental delay. Moderate hypotonia/hypertonia.	Anaemia, required 3 weekly transfusions. Neutropenia, resolved later.	Hands/feet; bilateral overlap of 5th finger over middle and ring finger. Thorax; lumbar kyphosis.	None.	Cardiac abnormalities; ventricular septal defect (closed spontaneously). Ocular abnormalities; bilateral cataract.	Toothless. Swallowing abnormalities. Long philtrum and small chin.			Deceased
P6	SLF2		39	2060g (-2.89)	33.5cm (-0.86)	46cm (-2.11)	0 y 4 m	3.580kg (-5.02)	38 cm (-3.57)	53 cm (-4.59)	Severe developmental delay. Hypotonia.	ND	None.	None.	None				Deceased
P7	SMC5		38+5	1480g (-4.25)	30cm (-3.06)	39cm (-5.5)	8 y 4 m	13.3kg (-5.65)	43.5 cm at 7y 6m (-7.67)	97.4 cm (-5.68)	Learning difficulties due to attention impairment. Difficulties in reading/writing and mathematics. Age of walking; 18 months. Age of talking; two syllable words from 10 months, two words together from 2 years.	ND	High palate.	Pigmentary mosaicism.	Cardiac abnormalities; neonatal persistent ductus arteriosus and pulmonary stenosis (self-corrected).	Upper incisors diastema. Delayed adult tooth eruption. Gastro-oesophageal reflux in early years. narrow, long face, slight epicanthal folds, beaked prominent nose, normal size but slightly low set ears, high palate. Recurrent episodes of breathing difficulty (asma) which is improving in the last 2 years		Hyperinsulinism. Normal alfa foetoprotein.
P8	SMC5		38 (IUGR, SGA, decreased foetal movements)	2409.7 g (-1.45)	29cm (-3.51)	47cm (-0.87)	4 y 9 m	12.5kg (-2.94)	46.5 cm (-4.65)	97.2cm (-2.19)	Mild motor delays related to blindness, no intellectual disability. Age of walking: 16 months. Age of first words: 12 months. Experienced two seizures: onset at 2 y 7 m and last one at 2 y 11 m. EEG following first seizure showed diffuse slowing suggestive of diffuse encephalopathy of metabolic, degenerative or vascular origin. Localized sharp wave activity was noted in the right occipital region…	4 y 8 m: Low relative lymphocytes (35.6% RR 40-70); Elevated relative eosinophils (4.7% RR 0-4%); Low absolute lymphocytes (2.12 th/uL RR 4-10.5) . 3 y 9 m: Low WBC (5.3 th/uL RR 6.0 - 17.0); Elevated relative monocytes (14.1% RR 0-12); Elevated relative eosinophils (4.4% RR 0-4%); Low absolute lymphocytes (2.53 th/uL RR 4-10.5); Elevated albumin (4.9 g/dL RR 2.9 - 4.2); 2 y 11 m: Low relative ly…	None.	None.	Cardiac abnormalities; Vibratory systolic ejection murmur, likely innocent, normal ECG and echo. Ocular abnormalities; Microphthalmia with bilateral congenital cataracts and retinal detachments. B/L persistent foetal vasculature with vitreous haemorrhage. Legally blind. Kidney abnormalities; mild left renal pelviectasis.	Microcephaly. Frontal bossing; Triangular facies. Bulbous nasal tip. Low nasal root. Micrognathia. Bilateral microphthalmia. Low front hairline.		Sacral dimple. 3 y 9 m: Elevated albumin (4.9 g/dL RR 2.9 - 4.2); Albumin/Globulin Ratio (2.6 g/dL RR 1.0 - 2.5); Elevated TSH (7.93 uIU/mL RR 0.25 - 4.50); Elevated Vit D, 25-Hydroxy (132 ng/mL RR 30 - 100). 2 y 11 m: Elevated AST (39 U/L RR 15 - 37); 1 y 11 m: Elevated calcium (9.9 mg/dL RR 8.1 - 9.3); elevated albumin (4.8 g/dL RR 2.9 - 4.2).
P9-1	SMC5		42	2551 g (-2.87)	ND	49.53 cm (-1.59)	5 y 4 m	10.7kg (-5.87)	45.5 cm (-4.88)	90cm (-4.74)	Age of walking: 13 months. Age of first words: 12 months. Behavioural anomalies: anxiety, startled easily as an infant.	4y11m: Low platelets (141 th/uL RR 150-450), Low relative lymphocytes (37.2% RR 40-70%); Low absolute lymphocytes (2.47 th/uL RR 4-10.5); elevated relative eosinophils (6.4% RR 0-4%);	Bilateral clinodactyly. Pes planus. Bilateral single plantar crease.	None.	Cardiac abnormalities; Innocent heart murmur, normal ECG and echo.	Closed anterior fontanelle noted @ 7m; Frontal bossing; Microcephaly/Small head proportional to the rest of the body. Normal set large, floppy ears. Triangular facies. Bulbous nasal tip.		Sacral dimple. 4y11m: elevated TSH (5.54 uIU/ml RR 0.25-4.50) with normal T4; Vit D, 25 hydroxy low (25 ng/mL RR 30-100); BUN (19 mg/dL RR 7-17); elevated anion gap (18 mmol/L RR 9-16); elevated AST (42 U/L RR 15-37)
P9-2	SMC5		34w (premature induction due to IUGR concerns)	1644 g (-1.56)	ND	41.275 cm (-2.32)	10 y	16.6kg (-4.65)	45 cm (-6.93)	114.3cm (-3.73)	Mild motor delays resolved, no intellectual disability. Brisk deep tendon reflexes; Mild dysmetria; Age of walking: 19 months. Age of first words: 12 months. Learning difficulties: some attention issues when younger but did well in school. Behavioural anomalies: anxiety, startled easily as an infant. Brain imaging done at 5 y 11 m, no anomalies found.	Anaemia diagnosed at 10 . Neutropenia diagnosed at 10 y. Myelodysplastic syndrome, At 5y10m: elevated MCV (88.2 fl RR 70-87); elevated MCH (30.2 pg RR 24-30); low platelets (126 th/uL RR 150-450); elevated relative neutrophils (52.2% RR 20-50%); low relative lymphocytes (32.9% RR 40-70%); low absolute lymphocytes (2.36 th/uL RR 4-10.5) elevated eosinophils (5.6% RR 0-4); at 9y5mo: borderline low …	Bone age x-rays @ 3 y 11 m: Bone age is 5 years. Carpal rows are lagging behind at approximately 3 years compared to the rest of the distal osseous structures. The one standard deviation is 7 months. Mild flexion deformity of the 5th digit as the middle phalanx is underdeveloped. Skeletal survey @ 5y 11m: Small depressions at the distal tibial and fibular metaphyses are present bilaterally, a nor…	Pilonidal cyst; Keloids on right upper arm.	Cardiac abnormalities; Mild supravalvar pulmonary stenosis. PFO vs small ASD. All resolved. Pulmonary flow murmur, likely innocent. Ocular abnormalities; Congenital persistent foetal vasculature of right eye (blind eye).	Microcephaly/Small head but proportionate to the rest of the body. Triangular facies. Frontal prominence. Down slanting and short palpebral fissures. Telecanthus. Normal set, Lopt/prominent ears. Prominent nasal tip. Small mouth with downturned corners and prominent lower lip. Micrognathia.		Premature adrenarche (at age 5 y 2 m, Tanner stage=2 with pubic hair, gynecomastia); Paraspinal and sacral dimples; Headaches (possibly vision related); environmental allergies. Abnormal thyroid studies (elevated TSH 9.05 uIU/ML RR 0.30 - 3.80 with normal T4) @ 3y11m, slightly elevated LFTs, vit D3 low, at 9y5mo: elevated AST (53, RR 10-40) elevated ALT (47, RR15-37), elevated TSH (7.41, RR 0.25-…	Deceased
