# Supplementary material for: Pathogenic variants in SLF2 and SMC5 cause segmented chromosomes and mosaic variegated hyperploidy
Source: Nat Commun. 2022 Nov 4;13:6664. doi: 10.1038/s41467-022-34349-8 (PMC9636423; doi:10.1038/s41467-022-34349-8)
Supplement: Supplementary file 13 — Supplementary Data 10 [file 41467_2022_34349_MOESM13_ESM.xlsx]

## Sheet: Supplementary Data 10
Supplementary Data 10: Variants identified by WES in SMC5-P9-1 and P9-2
				Variants identified by WES
Patient	Pathogenic mutated gene			Chromosome	Start	End	Ref sequence	Sequence alteration	Zygosity	Location	Gene	Consequence	Mutation ID	gnomAD frequency	Polyphen	SIFT	Linked to DNA damage response
P9-1	SMC5			9	70350192	70350192	C	G	homozygous	exon23	SMC5	nonsynonymous SNV	SMC5:NM_015110:exon23:c.C2968G:p.H990D	3.98e-06	probably_damaging	deleterious	YES
P9-2	SMC5			15	21439909	21439909	A	G	homozygous	exon1	POTEB3	nonsynonymous SNV	POTEB3:NM_207355:exon1:c.T103C:p.C35R	0.001367	benign	tolerated	NO
	c.2970C>G; p.(His990Asp)
