# Supplementary material for: Pathogenic variants in SLF2 and SMC5 cause segmented chromosomes and mosaic variegated hyperploidy
Source: Nat Commun. 2022 Nov 4;13:6664. doi: 10.1038/s41467-022-34349-8 (PMC9636423; doi:10.1038/s41467-022-34349-8)
Supplement: Supplementary file 15 — Source Data [file 41467_2022_34349_MOESM15_ESM.xlsx]

## Sheet: Figure 2a and 2b
Uncropped and unprocessed scans of immnuoblots from Figure 2a
Uncropped and unprocessed scans of immnuoblots from Figure 2b

## Sheet: Figure 2c and d
Uncropped and unprocessed scans of immnuoblots from Figure 2c and d

## Sheet: Figure 2e and 2f
Uncropped and unprocessed scans of immnuoblots from Figure 2e
Uncropped and unprocessed scans of immnuoblots from Figure 2f

## Sheet: Figure 3b and 3c
		slf2 sgRNA1 and 2							slf2 sgRNA1 and 2
	Figure 3 b							Figure 3 c
	Head area (um2)	Control	sgRNA1 alone	sgRNA1+Cas9	sgRNA2 alone	sgRNA2+Cas9		Ceratohyal angle (degrees)	Control	sgRNA1 alone	sgRNA1+Cas9	sgRNA2 alone	sgRNA2+Cas9
		121.5	133.463	122.168	137.406	120.03			100.5	105.8	99	92	96.5
		139.444	136.871	123.071	138.609	111.809			94.2	96.7	93.3	98.6	81.5
		138.509	131.291	156.787	159.928	114.382			97	102.2	112.5	90.4	101.3
		127.983	129.386	137.406	134.532	127.615			97.7	93	100.3	95.4	105.8
		152.376	119.495	131.424	121.366	125.677			100.8	95.6	106.1	103.8	103.1
		142.752	130.79	141.516	146.295	116.755			102.9	90.4	100.5	104.4	97.1
		136.47	136.704	111.208	139.511	102.754			101	93.9	107.2	95.4	100.6
		151.14	144.022	148.199	144.691	113.179			99.7	88.1	104.3	93.4	94.5
		121.4	143.387	139.077	142.351	124.741			87.1	102.1	100.1	100.8	105.5
		133.931	151.608	118.526	134.031	130.322			95.7	96.9	80.4	79.4	95.7
		113.213	158.191	105.895	133.83	131.993			97.1	95.1	101.1	98.1	102.9
		137.005	129.286	101.317	132.16	113.614			97.6	97.1	94.9	96.3	109
		129.252	122.168	119.629	150.538	129.754			98.5	95.7	89.7	97	98.4
		128.851	137.707	113.28	146.261	111.743			96.6	91.1	101.6	106.9	107.3
		152.811	134.933	125.844	138.208	135.301			94.2	95.2	93.4	98.1	102.1
		150.672	152.343	116.521	144.056	131.558			92	98.8	104.7	94.5	104
		153.613	150.037	131.458	138.408	146.194			96.6	102.2	102.9	98.9	100.2
		149.703	131.525	128.584	126.479	129.453			99.7	96.2	103.8	92.4	103.6
		132.193	132.093	130.957	131.792	113.179			89.7	87.8	109	89.5	103.6
		141.149	138.743	120.063	120.564	118.493			88.4	95.9	100	87.6	94.5
		129.085	120.798	127.715	137.306	109.604			90	92.7	104.9		86.7
		141.884	145.493	137.105	132.226	119.963			94.5	111.2	106.7		98.2
		148.734	136.437	113.246	148.032	136.704			93.9	100.4	101.5		111.2
		148.366	132.694	122.937	135.401	144.156			105.4	94.8	103.8		101.2
		110.907	152.343	135.301	152.577	107.165			92.6	90.7	108.1		107.6
		142.251	114.917	115.251	139.912	127.08			90.7	97	98.5		101.9
		118.359	140.28	118.426	130.99	145.96			102.3	101.3	106.5		106.4
		143.755	133.162	108.468	134.265	141.817			103.2	88.8	100.8		98.3
		141.416	131.458	121.032	144.089	122.001			94.1	96	105.2		111.2
		149.536	166.578	133.363	137.64	113.915			100.9	88.3	106.6		105.4
		136.604	145.158	127.348	140.046	105.728			91.9	97.9			112.4
		105.46	138.676	135.936	136.103	121.567			104.6	95.5			111
		141.249	132.093	117.991	137.84	110.84			98.3	94.8			101.5
		139.712	151.775	121.199	142.953	98.443			96.3	79			111.6
		150.873	147.23	100.615	131.458	150.171			95.7	98			109
		123.338	151.875	138.575	136.403	117.891			91.5	92.7			105.6
		139.311	152.176	121.968					92.1	94.5			113.7
		128.283							95.6	84.4			106.9
		151.274							97.1	95.6			101.4
		115.251								101.9			99.8
		128.517								94.1			104.4
		141.516								95.6			94.8
		147.765											99.4
		142.853
		147.765
		132.627
		137.506
		152.142
		140.313
		95.202
		149.937
		120.832
		131.725
		147.765
		110.707
		111.575

## Sheet: Figure 3e and 3f
		smc5 sgRNA1			smc5 sgRNA2					smc5 sgRNA1			smc5 sgRNA2
	Figure 3 e								Figure 3 f
	Head area (um2)	Control	sgRNA1 alone	sgRNA1+Cas9	Control	sgRNA2 alone	sgRNA2+Cas9		Ceratohyal angle (degrees)	Control	sgRNA1 alone	sgRNA1+Cas9	Control	sgRNA2 alone	sgRNA2+Cas9
		153.4	136.8	139.5	145.067	135.835	110.038			106.8	95.4	93.4	90.477	102.26	96.25
		155.5	156.5	142.9	140.347	149.101	123.906			113.9	94	101.3	88.834	97.938	115.821
		150.5	148.9	116.6	142.845	136.637	122.837			95.4	99.6	109.2	68.766	89.196	139.583
		155.3	149.7	149.7	142.527	136.938	135.267			100.6	93.1	102.4	92.192	97.486	92.196
		153.3	132.9	149.1	143.387	144.557	133.63			93.4	77.5	97.3	92.574	102.947	100.873
		155.7	152.6	141.8	130.322	140.58	132.327			92.7	99	97.9	92.659	89.507	136.584
		146.2	148.7	123.1	143.554	148.199	133.396			100.8	98.4	102.6	94.179	75.191	102.394
		158	148.1	148.6	142.786	142.151	143.688			94.2	95.8	114.5	94.37	78.976	139.028
		148.2	158	126.9	140.58	142.251	129.085			97.7	91.5	96.8	88.99	103.788	130.676
		145	142.3	139.5	151.834	133.496	124.975			97.7	102.4	105	89.596	99.317	106.467
		142.7	137.2	140.9	145.401	120.932	130.756			87.6	103.2	104.7	98.822	100.318	99.96
		148.6	157.6	132	143.822	150.538	125.343			88.9	92.9	105.5	85.584	111.104	108.122
		158.9	145.2	116.3	135.434	151.24	126.245			95.7	98.3	96.1	73.676	93.72	93.705
		152.6	135.2	137.5	144.566	131.106	126.512			90.6	97	119.7	103.708	83.045	132.176
		132.7	149.5	136.3	142.795	107.967	131.024			95.3	96.9	109.5	88.715	95.922	96.225
		151.4	147.2	143.4	146.387	135.751	130.99			92.7	88.9	99.8	92.836	103.317	131.835
		152.5	148.3	137.9	139.311	142.619	135.635			90.9	100.8	95.1	96.72	98.138	97.235
		144.9	148.7	123.7	143.788	148.834	137.172			95.8	100.9	109.4	88.357	106.113	101.852
		148.1	156.2	146.9	128.96	139.344	124.674			98.4	100.4	96.9	88.285	96.801	112.968
		149.2	153	128.1	142.084	133.597	123.772			82.9	90	107.5	96.065	89.914	113.776
		145.4	146.5	149.6	118.092	137.272	131.124			101	101.3	127.6	96.174	104.426	99.084
		148.7	151.3	133.1	125.009	138.734	121.467			102.2	91.5	107.4	90.168	93.922	118.175
		156.3	154.9	143.9	141.7	146.428	113.948			112	101	102	90.942	95.766	113.264
		153.1	159.1	146.2	138.509	146.929	138.843			91	104.3	125.3	94.991	97.076	124.468
		142.4	153.5	144.1	132.36	141.616	142.084			98.5	97.1	97.2	93.39	104.294	95.526
		149.8	147.2	143.8	125.309	149.402	129.854			98.3	91.8	121.5	93.797	93.881	106.77
		154.7	142.8	144.7	152.877	140.915	128.551			97	88.1	96.2	93.769	103.837	136.378
		154.9	133.8	117	148.467	136.838	134.298			103.5	94.4	106.6	93.677	86.754	106.295
		154.1	155.8	136.6	141.658	138.91	141.583			100.7	91.9	92.6	94.186		97.87
		151	147.4	132.8	136.278	138.542	118.025			86	99.5	113.3	96.055		117.079
		148.6	152.1	134.3	131.993	135.785	122.536			110.8	95.2	114.3	75.881		98.854
		152.1	140.7	145.2	138.342	148.132	139.411			88.6	97.9	106.1	87.106		99.574
		150.8	152.8	106.7	140.915	155.283	124.006			96.5	101.8	102	103.098		102.707
		157.8	143.4	114.9	126.278	143.187	131.625			98.5	94.8	133.8	89.888		105.271
		148.4	125.7	130.4	145.559	144.657	129.486				96.3	116.7	96.624		131.622
		150.7	150.2	136.6	140.89	126.746	121.767				99.2	109.4	92.777		119.609
		146.7	152.7	135.9	143.922	137.689	125.309				103.1	111.8	92.603		109.356
		152	150.6	120.1	140.179	129.168	122.603				99.8		102.312		108.573
		155.8	144.6	124.5	147.097	143.103					92.5		86.95		109.14
		153.1	145.2	132.8	152.543	150.672					94.5		93.465		98.038
		148	157.8	136.2	154.381	137.373					95.4		91.888		130.615
		153.2	153.3	129.9	144.557	144.649					100.7		99.538		135.156
		148.8	151.8	132.2	137.348	151.741					98.8		94.636		97.885
		152.5	156.4	139	140.881	145.183					93.7		94.627		118.427
		153.4	148.5	132.5	130.522	144.156					98.9		99.053		96.195
		150.7	165.7	134.5	139.62	138.208					99.1		92.879		99.462
		156	144.8	118.1		161.298					89.1		106.415		106.14
		140	149.2	141.9		123.171					91.3		75.362		111.507
		152.4	157.7	135.7		145.827					99.3		100.54
		145.5	151.6	147		133.363					99		93.837
				144.4		147.03					92.7		95.389
				138.9		147.899					96.3		88.448
						140.246					97.2		98.176
													85.132
													74.624
													89.564
													97.322
													91.429
													98.28
													96.957
													97.726
													98.915

## Sheet: Figure 3g
	Figure 3 g
	Head area (um2)	WT Control	slf2 +/-	slf2 -/-
		121.5	133.463	122.168
		139.444	136.871	123.071
		138.509	131.291	156.787
		127.983	129.386	137.406
		152.376	119.495	131.424
		142.752	130.79	141.516
		136.47	136.704	111.208
		151.14	144.022	148.199
		121.4	143.387	139.077
		133.931	151.608	118.526
		113.213	158.191	105.895
		137.005	129.286	101.317
		129.252	122.168	119.629
		128.851	137.707	113.28
		152.811	134.933	125.844
		150.672	152.343	116.521
		153.613	150.037	131.458
		149.703	131.525	128.584
		132.193	132.093	130.957
		141.149	138.743	120.063
		129.085	120.798	127.715
		141.884	145.493	137.105
		148.734	136.437	113.246
		148.366	132.694	122.937
		110.907	152.343	135.301
		142.251	114.917	115.251
		118.359	140.28	118.426
		143.755	133.162	108.468
		141.416	131.458	121.032
		149.536	166.578	133.363
		136.604	145.158	127.348
		105.46	138.676	135.936
		141.249	132.093	117.991
		139.712	151.775	121.199
		150.873	147.23	100.615
		123.338	151.875	138.575
		139.311	152.176	121.968
		128.283
		151.274
		115.251
		128.517
		141.516
		147.765
		142.853
		147.765
		132.627
		137.506
		152.142
		140.313
		95.202
		149.937
		120.832
		131.725
		147.765
		110.707
		111.575

## Sheet: Figure 4b
		slf2 sgRNA1 and 2						smc5 sgRNA1			smc5 sgRNA2
	Figure 4 b: left panel						Figure 4b: right panel
	Number of TUNEL positive cells	Control	sgRNA1 alone	sgRNA1+Cas9	sgRNA2 alone	sgRNA2+Cas9	Number of TUNEL positive cells	Control	sgRNA1 alone	sgRNA1+Cas9	Controls	sgRNA2 alone	sgRNA2+Cas9
		67	36	95	137	102		31	45	48	42	37	69
		101	26	87	40	35		45	33	89	46	36	73
		100	34	388	166	287		48	28	43	30	30	28
		120	36	135	113	154		41	34	90	33	32	106
		38	35	200	37	109		34	37	59	49	39	45
		98	21	105	46	711		25	27	62	45	48	83
		100	35	141	72	98		29	34	35	43	49	99
		15	190	95	150	97		41	38	57	47	28	47
		20	39	98	50	473		23	71	88	53	47	60
		29	45	79	145	253		31	30	60	29	73	56
		17	126	107	93	112		39	35	97	43	31	73
		18	42	109	70	408		61	23	104	47	54	25
		24	18	171	121	56		71	19	191	43	55	108
		41	48	216	129	127		34	68	77	28	66	54
		24	126	186	48	464		45	52	71	68	88	51
		11	35	132	62	57		33	20	40	48	32	61
		125	36	430	35	206		50	30	35	87	37	41
		20	81	416	124	46		31	28	72	55	49	53
		102	57	100	76	65		53	30	45	48	48	68
		31	27		59	489		44	30	85	64	31	80
		10	82		47	268		57	26	75	33	40	76
		54	31		202	37		69	29	69	56	47	47
		93	118		32	175		37	28		43	56	107
		109			131	79			46		51
		19			43	61			58		40
		7			98	47			51
		18			107	471			44
					367	116
					302	341
						80

## Sheet: Figure 4d
		slf2 sgRNA1 and 2						smc5 sgRNA1
	Figure 4 d: left panel						Figure 4 d: right panel
	Number of pHH3 positive cells	Control	sgRNA1 alone	sgRNA1+Cas9	sgRNA2 alone	sgRNA2+Cas9	Number of pHH3 positive cells	Control	sgRNA1 alone	sgRNA1+Cas9
		34	295	137	192	303		20	23	26
		30	75	142	93	298		60	21	33
		164	142	264	78	196		74	18	43
		67	65	208	99	197		22	16	47
		123	142	143	101	150		17	32	65
		59	51	89	130	89		18	17	96
		53	81	233	176	120		29	44	64
		35	200	276	97	90		15	14	55
		91	59	190	89	109		15	29	47
		34	160	351	103	100		27	17	38
		85	36	251	99	99		24	29	42
		58	93	256	101	258		37	13	26
		165	130	302	75	309		29	14	115
		31	95	207	109	99		26	17	80
		104	35	301	50	392		20	10	50
		58	69	254	98	278		34	36	44
		42	36	254	135	89		28	24	130
		27	44	398	94	230		40	17	75
		35	30	322	97	101		24	28	56
		65	187	324	89	145		23	24	20
		224	53	198	200	64		12	30	63
			120	69	99	254		16	55	64
			34		180	189		19	19	21
			86		100	178		13		24
						178		27		45
						78				43

## Sheet: Figure 5a and 5b
		Replication fork structure DNA fibre assay									Replication fork structure DNA fibre assay
	Figure 5 a	Untreated								Figure 5 b	Untreated
	Ongoing forks	WT-AH	SLF2-P1	SLF2-P2	ATR Seckel					Ongoing forks	WT-SW	SLF2-P7	SMC5-P8	SMC5-P9-1	ATR Seckel
	rep 1	78.4091	75.8772	71.7622	75					rep 1	75.969	70.2306	65.7224	66.4502	61.1511
	rep 2	76.6917	70.9402	69.7674	70.2703					rep 2	77.1574	67.4868	67.0455	65.7492	67.5052
	rep 3	80.5405	72.9231	68.6316	71.2963					rep 3	77.3723	75.188	60.7018	60.7143	56.8966
	rep 4	82.5893	71.9547	77.5956	74.6575					rep 4	71.6667	64.0152	67.4107	64.7215	57.8947
	Averages	79.5577	72.9238	71.9392	72.806					Averages	75.5413	69.2301	65.2201	64.4088	60.8619
	STDEV	2.56187	2.12889	3.98679	2.37704					STDEV	2.6558	4.71635	3.0983	2.56329	4.78698
	SEM	1.1457	0.952069	1.99339	1.06304					SEM	1.3279	2.35818	1.54915	1.28164	2.39349
	Stalled forks	WT-AH	SLF2-P1	SLF2-P2	ATR Seckel					Stalled forks	WT-SW	SLF2-P7	SMC5-P8	SMC5-P9-1	ATR Seckel
	rep 1	12.5	19.3206	17.5439	18.1452					rep 1	14.7287	21.8029	25.4958	25.974	27.6978
	rep 2	14.6617	20.155	22.2222	20.9459					rep 2	11.6751	25.1318	24.4318	21.7125	22.2222
	rep 3	12.7027	24.8421	19.3846	23.3796					rep 3	14.2336	19.1729	28.4211	30.3571	29.3103
	rep 4	10.9375	18.0328	20.9632	22.6027					rep 4	15	27.6515	24.1071	24.4032	24.6537
	Averages	12.7005	20.5876	20.0285	21.2684					Averages	13.9093	23.4398	25.6139	25.6117	25.971
	STDEV	1.52692	2.96762	2.02271	2.31634					STDEV	1.5229	3.71873	1.96314	3.62006	3.15815
	SEM	0.682862	1.48381	0.904583	1.0359					SEM	0.761451	1.85937	0.981568	1.81003	1.57907

## Sheet: Figure 5c and 5d
		Bi-directional replication fork asymmetry									Bi-directional replication fork asymmetry
	Figure 5 c	Untreated								Figure 5 d	Untreated
	Fork asymmetry	WT-AH	SLF2-P1	SLF2-P2	ATR Seckel					Fork asymmetry	WT-SW	SLF2-P7	SMC5-P8	SMC5-P9-1	ATR Seckel
		2.08579	9.10114	6	12.9682						2.61652	9.58647	11.3662	9.48989	10.1668
		1.79019	6.85447	5.83666	6.83816						2.483	7.56683	9.77142	8.45965	9.34924
		1.70123	6.38045	5.0114	5.54358						2.43473	5.99205	8.25904	8.34466	8.6092
		1.67561	6.254	3.79044	5.38893						2.39813	4.59105	8.11174	6.22975	7.3247
		1.66982	5.52716	3.73985	5.37703						2.39357	4.40575	6.27593	5.53386	6.06011
		1.54254	5.27668	3.53571	5.28013						2.1939	3.86622	4.44061	5.099	5.86985
		1.49344	4.4911	3.14983	4.7358						2.14468	3.81236	4.4292	4.81678	5.82716
		1.46737	3.99465	2.94289	4.70226						2.08331	3.49331	3.55385	4.72431	4.86148
		1.39097	3.94089	2.93781	4.45004						2.0327	3.28818	3.41717	3.74356	4.68096
		1.37798	3.89227	2.90277	4.31727						1.9857	3.06883	3.203	3.53553	4.35525
		1.34111	3.44971	2.89671	4.01508						1.67373	2.84257	3.19755	3.50722	4.01704
		1.31558	3.36278	2.88917	3.974						1.66454	2.77646	3.00415	3.35465	3.97964
		1.31185	3.28096	2.86474	3.97304						1.59763	2.67329	2.79279	3.32298	3.88849
		1.30698	3.26758	2.75483	3.9698						1.5953	2.66886	2.77175	3.30766	3.69437
		1.29398	3.23469	2.73849	3.94481						1.44071	2.49029	2.49468	3.29582	3.62617
		1.28936	3.18826	2.73442	3.61588						1.4362	2.40509	2.42224	3.17976	3.58561
		1.2804	3.00117	2.71579	3.56926						1.4227	2.30663	2.4145	3.07557	3.54906
		1.27503	2.8511	2.69984	3.51872						1.39472	2.2586	2.41022	3.04833	3.47475
		1.27372	2.78165	2.69847	3.08563						1.38496	2.25255	2.32779	3.04093	3.41127
		1.26746	2.73106	2.57983	3.01483						1.37493	2.23873	2.28725	3.01758	3.36808
		1.24349	2.68866	2.52085	2.98194						1.372	2.19838	2.2693	2.97626	3.26446
		1.22501	2.57109	2.4604	2.97249						1.34058	2.17478	2.21442	2.79988	3.11376
		1.21446	2.26872	2.39888	2.93787						1.33816	2.14165	2.11063	2.76491	3.11189
		1.21053	2.23816	2.32839	2.87443						1.32544	2.0682	2.10029	2.61291	2.88647
		1.19799	2.21304	2.32582	2.77063						1.32011	2.04329	1.97978	2.32417	2.83764
		1.19696	2.172	2.29033	2.65243						1.30826	2.00296	1.95584	2.30809	2.72332
		1.18819	2.11945	2.27899	2.63892						1.29717	1.97335	1.92764	2.23344	2.52544
		1.18652	2.09815	2.23641	2.61756						1.28189	1.92834	1.84105	2.19129	2.51135
		1.18284	2.08823	2.21258	2.38652						1.27228	1.88209	1.81696	2.18559	2.47083
		1.18104	2.06864	2.08738	2.33726						1.2597	1.86186	1.8049	2.13551	2.449
		1.17699	2.05343	2.06032	2.29898						1.25761	1.86003	1.77379	2.09731	2.41288
		1.17674	1.97031	1.99399	2.26337						1.25263	1.80705	1.71584	2.09547	2.2448
		1.1762	1.91175	1.98663	2.24638						1.24736	1.77946	1.69255	1.98287	2.20291
		1.17326	1.8824	1.92638	2.17897						1.24135	1.75897	1.68157	1.93045	2.16532
		1.17303	1.84327	1.92484	2.05131						1.22916	1.74425	1.63547	1.92315	2.16084
		1.16498	1.82028	1.86057	2.04165						1.22831	1.73961	1.61117	1.91113	2.11922
		1.16197	1.80612	1.81243	2.01172						1.22709	1.72604	1.59089	1.79216	2.10636
		1.15313	1.78774	1.78866	1.9898						1.21832	1.70924	1.58421	1.78105	2.07841
		1.12825	1.71096	1.78846	1.98651						1.20946	1.70738	1.58265	1.77894	2.0542
		1.12423	1.70287	1.75715	1.95876						1.20601	1.69488	1.51386	1.74996	2.01815
		1.12151	1.66996	1.70213	1.94449						1.20116	1.69437	1.49024	1.74632	2.01025
		1.12143	1.6505	1.67151	1.93253						1.19294	1.66765	1.45259	1.73895	1.97742
		1.11231	1.58712	1.65094	1.90324						1.18249	1.64586	1.45207	1.70133	1.97223
		1.1105	1.57763	1.63528	1.86949						1.17122	1.62272	1.41755	1.69374	1.91238
		1.1094	1.57377	1.6316	1.86688						1.17084	1.59797	1.41441	1.65662	1.90781
		1.09008	1.55973	1.60693	1.84973						1.16461	1.5671	1.408	1.64713	1.89022
		1.09005	1.5481	1.59153	1.81865						1.16141	1.56531	1.39825	1.63624	1.87966
		1.08727	1.53436	1.58515	1.74358						1.15598	1.55049	1.3249	1.58964	1.87485
		1.08187	1.52897	1.57583	1.70826						1.14651	1.5312	1.32196	1.56524	1.83499
		1.07894	1.49311	1.57135	1.68212						1.12954	1.519	1.31944	1.5459	1.78198
		1.07309	1.49258	1.55621	1.66448						1.12499	1.48956	1.31922	1.52834	1.74898
		1.0728	1.47747	1.54214	1.65109						1.11372	1.36608	1.31415	1.49676	1.72953
		1.069	1.46918	1.5086	1.61914						1.11261	1.32508	1.31121	1.48304	1.6996
		1.06695	1.45686	1.50677	1.60462						1.1119	1.25038	1.30579	1.47888	1.6877
		1.06465	1.4346	1.45179	1.58953						1.11186	1.24988	1.30368	1.44621	1.67502
		1.05651	1.40399	1.44193	1.58241						1.10768	1.24197	1.26928	1.43423	1.67049
		1.05595	1.40266	1.42816	1.55653						1.10443	1.22682	1.26736	1.40454	1.65476
		1.05301	1.36434	1.42215	1.55068						1.10238	1.2078	1.26698	1.39164	1.60456
		1.05124	1.36274	1.40703	1.52024						1.1001	1.17565	1.26108	1.3561	1.60068
		1.04851	1.31777	1.4062	1.49972						1.09892	1.14245	1.2083	1.34851	1.58275
		1.04743	1.31513	1.3922	1.44425						1.08561	1.13339	1.19977	1.34687	1.5535
		1.04507	1.28346	1.38092	1.44293						1.08532	1.12391	1.17544	1.32677	1.54877
		1.03587	1.26646	1.36647	1.42734						1.07838	1.12351	1.15052	1.31998	1.54673
		1.02201	1.20253	1.35176	1.42208						1.07709	1.09856	1.12966	1.30237	1.54515
		1.01536	1.19363	1.34521	1.38259						1.07584	1.08364	1.11765	1.3007	1.53891
		1.01468	1.13746	1.31064	1.38175						1.07401	1.0747	1.10549	1.29785	1.51147
		1.01151	1.09707	1.29641	1.38053						1.05902	1.06962	1.09638	1.29136	1.50781
		1.00264	1.08272	1.29446	1.36793						1.05873	1.0575	1.07919	1.27098	1.47051
		1.00086	1.08212	1.26938	1.34754						1.0477	1.04217	1.05654	1.26934	1.46824
			1.07444	1.25988	1.25489						1.04193	1.04046	1.0478	1.26142	1.44778
			1.07004	1.24799	1.23787						1.03959	1.03541	1.03816	1.26048	1.43496
			1.06088	1.23724	1.21463						1.03666	1.03094	1.00337	1.22501	1.43492
			1.03354	1.23508	1.20847						1.03414	1.0193	1.00091	1.21687	1.39928
			1.02958	1.23319	1.20028						1.03365		1.00044	1.20198	1.39689
			1.02194	1.2129	1.18939						1.0321			1.20173	1.38853
			1.01703	1.20527	1.18439						1.02982			1.19199	1.38677
			1.00512	1.17974	1.17731						1.02404			1.18359	1.36384
				1.15328	1.17059						1.02201			1.17738	1.35746
				1.13084	1.16268						1.01414			1.15859	1.31124
				1.11972	1.16164						1.01046			1.13954	1.29711
				1.11456	1.15733						1.00906			1.11151	1.28184
				1.11262	1.15624						1.00839			1.10721	1.28002
				1.07918	1.1535						1.00834			1.10217	1.23794
				1.07649	1.14964						1.00609			1.08491	1.23462
				1.07641	1.09755						1.00509			1.05657	1.22879
				1.07244	1.09407						1.00031			1.05054	1.2206
				1.05461	1.08635									1.04316	1.21438
				1.05247	1.08304									1.01403	1.21131
				1.02974	1.07729									1.00854	1.19645
				1.02678	1.07529									1.00842	1.1862
				1.02135	1.064									1.00367	1.18375
				1.02132	1.05297									1.00201	1.17886
					1.04719										1.15925
					1.03803										1.15774
					1.03161										1.15133
					1.02914										1.14472
					1.02466										1.14234
					1.02359										1.13731
					1.01031										1.11687
					1.00646										1.11667
					1.00164										1.1054
															1.10514
															1.10429
															1.08633
															1.08135
															1.07646
															1.07556
															1.07303
															1.07171
															1.03801
															1.0373
															1.02756
															1.00948
															1.00629
															1.00535

[truncated: 40 more sheets: Figure 5e and 5f, Figure 5g, Figure 6a, Figure 6b, Figure 6c, Figure 6d and e, Figure 6f, Figure 6g, FIgure 6h, Figure 6i, Figure 7a, Figure 7b, Figure 7d, Figure 7e, Figure 7f, Figure 7g, Figure 7h, Figure 7i, Figure 8a, Figure 8c …]
